# Supplementary material for: Development of Sustainable Red Algae–Sisal Fiber Composite Films via Doctor Blading
Source: Polymers (Basel). 2026 Feb 6;18(3):424. doi: 10.3390/polym18030424 (PMC12899586; doi:10.3390/polym18030424)
Supplement: Supplementary file 1 [file polymers-18-00424-s001.zip]

Archive with 1 entries (1 files):
- polymers-4050442-supplementary.pdf
